# Supplementary material for: Local alignment vectors reveal cancer cell-induced ECM fiber remodeling dynamics
Source: Sci Rep. 2017 Jan 3;7:39498. doi: 10.1038/srep39498 (PMC5206731; doi:10.1038/srep39498)
Supplement: Supplementary Dataset [file srep39498-s1.zip]

Archive with 10 entries (10 files):
- Step1_Fig3c.tif
- Step4_Fig3h.tif
- Step5.tif
- Calculate_Alignment_Vector.m
- ctFIREout_shLKB1_21hr_z01c2.mat
- Display_Boundary.m
- Local_Alignment_Vectors_Code_Example.m
- Quantize_Fiber_Segments.m
- shLKB1_21hr_z01c2.tif
- Step1_Fig3b.tif
