# Supplementary material for: Local alignment vectors reveal cancer cell-induced ECM fiber remodeling dynamics
Source: Sci Rep. 2017 Jan 3;7:39498. doi: 10.1038/srep39498 (PMC5206731; doi:10.1038/srep39498)
Supplement: Supplementary Dataset [file srep39498-s1.zip › Display_Boundary.m]

function Display_Boundary(XL, XR, YL, YR)
    Linevalue=1;
    plot([XL XL], [YL YR], '-k', 'LineWidth',Linevalue);
    plot([XR XR], [YL YR], '-k', 'LineWidth',Linevalue);
    plot([XL XR], [YL YL], '-k', 'LineWidth',Linevalue);
    plot([XL XR], [YR YR], '-k', 'LineWidth',Linevalue);
end
